# Supplementary material for: Know Your Heart: Rationale, design and conduct of a cross-sectional study of cardiovascular structure, function and risk factors in 4500 men and women aged 35-69 years from two Russian cities, 2015-18
Source: Wellcome Open Res. 2018 Dec 3;3:67. Originally published 2018 Jun 4. [Version 3] doi: 10.12688/wellcomeopenres.14619.3 (PMC6073094; doi:10.12688/wellcomeopenres.14619.3)
Supplement: Supplementary file 3 [file wellcomeopenres-3-16294-s0002.tgz]

Archive with 1 entries (1 files):
- d9a03f66-5fce-45a3-8a2e-d18febd22997_Supplementary_file_3._Questionnaires_and_data_collection_tools.zip
